# Supplementary material for: Time series analysis of daily reported number of new positive cases of COVID-19 in Japan from January 2020 to February 2023
Source: PLoS One. 2023 Sep 15;18(9):e0285237. doi: 10.1371/journal.pone.0285237 (PMC10503708; doi:10.1371/journal.pone.0285237)
Supplement: S1 Dataset — (ZIP) [file pone.0285237.s001.zip]

Archive with 1 entries (1 files):
- S1 Dataset/COVID19_JAPANALL_11_Feb_23.txt
