# Supplementary material for: Time series analysis of daily reported number of new positive cases of COVID-19 in Japan from January 2020 to February 2023
Source: PLoS One. 2023 Sep 15;18(9):e0285237. doi: 10.1371/journal.pone.0285237 (PMC10503708; doi:10.1371/journal.pone.0285237)
Supplement: S1 Dataset — (ZIP) [file pone.0285237.s001.zip › S1 Dataset/COVID19_JAPANALL_11_Feb_23.txt]

2020/1/16	1
2020/1/17	0
2020/1/18	0
2020/1/19	0
2020/1/20	0
2020/1/21	0
2020/1/22	0
2020/1/23	0
2020/1/24	1
2020/1/25	1
2020/1/26	1
2020/1/27	0
2020/1/28	3
2020/1/29	1
2020/1/30	4
2020/1/31	0
2020/2/1	0
2020/2/2	0
2020/2/3	0
2020/2/4	1
2020/2/5	2
2020/2/6	0
2020/2/7	0
2020/2/8	0
2020/2/9	0
2020/2/10	0
2020/2/11	1
2020/2/12	1
2020/2/13	3
2020/2/14	5
2020/2/15	4
2020/2/16	1
2020/2/17	6
2020/2/18	8
2020/2/19	9
2020/2/20	8
2020/2/21	13
2020/2/22	23
2020/2/23	10
2020/2/24	16
2020/2/25	8
2020/2/26	22
2020/2/27	24
2020/2/28	19
2020/2/29	9
2020/3/1	14
2020/3/2	14
2020/3/3	22
2020/3/4	34
2020/3/5	33
2020/3/6	54
2020/3/7	44
2020/3/8	35
2020/3/9	27
2020/3/10	60
2020/3/11	52
2020/3/12	55
2020/3/13	34
2020/3/14	62
2020/3/15	29
2020/3/16	16
2020/3/17	45
2020/3/18	39
2020/3/19	39
2020/3/20	52
2020/3/21	35
2020/3/22	45
2020/3/23	39
2020/3/24	89
2020/3/25	93
2020/3/26	93
2020/3/27	96
2020/3/28	222
2020/3/29	151
2020/3/30	80
2020/3/31	227
2020/4/1	257
2020/4/2	281
2020/4/3	353
2020/4/4	365
2020/4/5	346
2020/4/6	248
2020/4/7	365
2020/4/8	522
2020/4/9	574
2020/4/10	640
2020/4/11	644
2020/4/12	486
2020/4/13	387
2020/4/14	446
2020/4/15	552
2020/4/16	558
2020/4/17	572
2020/4/18	577
2020/4/19	377
2020/4/20	346
2020/4/21	389
2020/4/22	446
2020/4/23	439
2020/4/24	444
2020/4/25	371
2020/4/26	224
2020/4/27	182
2020/4/28	279
2020/4/29	217
2020/4/30	202
2020/5/1	282
2020/5/2	288
2020/5/3	195
2020/5/4	181
2020/5/5	119
2020/5/6	104
2020/5/7	107
2020/5/8	88
2020/5/9	108
2020/5/10	66
2020/5/11	58
2020/5/12	87
2020/5/13	55
2020/5/14	99
2020/5/15	55
2020/5/16	56
2020/5/17	29
2020/5/18	30
2020/5/19	32
2020/5/20	37
2020/5/21	45
2020/5/22	30
2020/5/23	30
2020/5/24	40
2020/5/25	22
2020/5/26	27
2020/5/27	37
2020/5/28	62
2020/5/29	63
2020/5/30	46
2020/5/31	33
2020/6/1	36
2020/6/2	51
2020/6/3	26
2020/6/4	45
2020/6/5	41
2020/6/6	45
2020/6/7	32
2020/6/8	22
2020/6/9	30
2020/6/10	36
2020/6/11	40
2020/6/12	57
2020/6/13	43
2020/6/14	62
2020/6/15	60
2020/6/16	42
2020/6/17	43
2020/6/18	68
2020/6/19	54
2020/6/20	65
2020/6/21	48
2020/6/22	40
2020/6/23	53
2020/6/24	89
2020/6/25	79
2020/6/26	99
2020/6/27	88
2020/6/28	111
2020/6/29	110
2020/6/30	132
2020/7/1	125
2020/7/2	194
2020/7/3	249
2020/7/4	268
2020/7/5	195
2020/7/6	174
2020/7/7	203
2020/7/8	203
2020/7/9	352
2020/7/10	418
2020/7/11	374
2020/7/12	390
2020/7/13	246
2020/7/14	326
2020/7/15	438
2020/7/16	619
2020/7/17	588
2020/7/18	654
2020/7/19	501
2020/7/20	405
2020/7/21	618
2020/7/22	792
2020/7/23	966
2020/7/24	766
2020/7/25	796
2020/7/26	834
2020/7/27	583
2020/7/28	971
2020/7/29	1245
2020/7/30	1305
2020/7/31	1575
2020/8/1	1537
2020/8/2	1325
2020/8/3	941
2020/8/4	1240
2020/8/5	1344
2020/8/6	1479
2020/8/7	1597
2020/8/8	1521
2020/8/9	1485
2020/8/10	829
2020/8/11	691
2020/8/12	969
2020/8/13	1175
2020/8/14	1355
2020/8/15	1233
2020/8/16	1015
2020/8/17	630
2020/8/18	903
2020/8/19	1078
2020/8/20	1176
2020/8/21	1035
2020/8/22	985
2020/8/23	737
2020/8/24	491
2020/8/25	709
2020/8/26	893
2020/8/27	870
2020/8/28	869
2020/8/29	841
2020/8/30	598
2020/8/31	430
2020/9/1	624
2020/9/2	585
2020/9/3	654
2020/9/4	582
2020/9/5	598
2020/9/6	447
2020/9/7	285
2020/9/8	510
2020/9/9	507
2020/9/10	709
2020/9/11	637
2020/9/12	639
2020/9/13	438
2020/9/14	262
2020/9/15	530
2020/9/16	543
2020/9/17	478
2020/9/18	569
2020/9/19	592
2020/9/20	469
2020/9/21	306
2020/9/22	321
2020/9/23	216
2020/9/24	475
2020/9/25	567
2020/9/26	634
2020/9/27	478
2020/9/28	294
2020/9/29	527
2020/9/30	569
2020/10/1	619
2020/10/2	537
2020/10/3	562
2020/10/4	394
2020/10/5	269
2020/10/6	495
2020/10/7	502
2020/10/8	623
2020/10/9	594
2020/10/10	666
2020/10/11	431
2020/10/12	272
2020/10/13	491
2020/10/14	550
2020/10/15	703
2020/10/16	633
2020/10/17	611
2020/10/18	422
2020/10/19	313
2020/10/20	475
2020/10/21	611
2020/10/22	609
2020/10/23	742
2020/10/24	712
2020/10/25	486
2020/10/26	401
2020/10/27	646
2020/10/28	724
2020/10/29	803
2020/10/30	767
2020/10/31	866
2020/11/1	603
2020/11/2	480
2020/11/3	860
2020/11/4	606
2020/11/5	1046
2020/11/6	1137
2020/11/7	1301
2020/11/8	934
2020/11/9	770
2020/11/10	1276
2020/11/11	1540
2020/11/12	1624
2020/11/13	1703
2020/11/14	1721
2020/11/15	1428
2020/11/16	949
2020/11/17	1685
2020/11/18	2173
2020/11/19	2382
2020/11/20	2425
2020/11/21	2570
2020/11/22	2146
2020/11/23	1513
2020/11/24	1219
2020/11/25	1925
2020/11/26	2494
2020/11/27	2510
2020/11/28	2667
2020/11/29	2046
2020/11/30	1425
2020/12/1	2014
2020/12/2	2419
2020/12/3	2505
2020/12/4	2435
2020/12/5	2496
2020/12/6	2010
2020/12/7	1502
2020/12/8	2166
2020/12/9	2801
2020/12/10	2966
2020/12/11	2795
2020/12/12	3010
2020/12/13	2375
2020/12/14	1681
2020/12/15	2400
2020/12/16	2990
2020/12/17	3206
2020/12/18	2832
2020/12/19	3040
2020/12/20	2398
2020/12/21	1791
2020/12/22	2674
2020/12/23	3270
2020/12/24	3797
2020/12/25	3934
2020/12/26	3702
2020/12/27	2942
2020/12/28	2397
2020/12/29	3609
2020/12/30	3884
2020/12/31	4500
2021/1/1	3248
2021/1/2	3057
2021/1/3	3139
2021/1/4	3330
2021/1/5	4958
2021/1/6	6066
2021/1/7	7793
2021/1/8	8045
2021/1/9	7528
2021/1/10	6130
2021/1/11	4901
2021/1/12	4630
2021/1/13	6086
2021/1/14	6749
2021/1/15	6795
2021/1/16	7028
2021/1/17	5758
2021/1/18	4947
2021/1/19	5355
2021/1/20	5643
2021/1/21	5743
2021/1/22	4821
2021/1/23	4711
2021/1/24	3988
2021/1/25	2760
2021/1/26	3851
2021/1/27	3968
2021/1/28	4122
2021/1/29	3547
2021/1/30	3330
2021/1/31	2673
2021/2/1	1782
2021/2/2	2321
2021/2/3	2648
2021/2/4	2574
2021/2/5	2371
2021/2/6	2277
2021/2/7	1627
2021/2/8	1215
2021/2/9	1568
2021/2/10	1885
2021/2/11	1689
2021/2/12	1297
2021/2/13	1355
2021/2/14	1360
2021/2/15	964
2021/2/16	1305
2021/2/17	1443
2021/2/18	1540
2021/2/19	1297
2021/2/20	1228
2021/2/21	1029
2021/2/22	739
2021/2/23	1078
2021/2/24	923
2021/2/25	1064
2021/2/26	1057
2021/2/27	1208
2021/2/28	994
2021/3/1	684
2021/3/2	887
2021/3/3	1240
2021/3/4	1168
2021/3/5	1145
2021/3/6	1045
2021/3/7	1061
2021/3/8	599
2021/3/9	1125
2021/3/10	1309
2021/3/11	1315
2021/3/12	1268
2021/3/13	1317
2021/3/14	982
2021/3/15	688
2021/3/16	1130
2021/3/17	1520
2021/3/18	1492
2021/3/19	1453
2021/3/20	1517
2021/3/21	1110
2021/3/22	817
2021/3/23	1485
2021/3/24	1924
2021/3/25	1914
2021/3/26	2030
2021/3/27	2073
2021/3/28	1753
2021/3/29	1340
2021/3/30	2077
2021/3/31	2832
2021/4/1	2598
2021/4/2	2742
2021/4/3	2755
2021/4/4	2459
2021/4/5	1553
2021/4/6	2652
2021/4/7	3459
2021/4/8	3455
2021/4/9	3511
2021/4/10	3742
2021/4/11	2848
2021/4/12	2100
2021/4/13	3445
2021/4/14	4302
2021/4/15	4569
2021/4/16	4518
2021/4/17	4790
2021/4/18	4087
2021/4/19	2891
2021/4/20	4327
2021/4/21	5279
2021/4/22	5473
2021/4/23	5117
2021/4/24	5601
2021/4/25	4602
2021/4/26	3303
2021/4/27	4960
2021/4/28	5790
2021/4/29	5896
2021/4/30	4658
2021/5/1	5992
2021/5/2	5880
2021/5/3	4458
2021/5/4	4195
2021/5/5	4052
2021/5/6	4351
2021/5/7	6033
2021/5/8	7244
2021/5/9	6492
2021/5/10	4926
2021/5/11	6236
2021/5/12	7059
2021/5/13	6867
2021/5/14	6268
2021/5/15	6419
2021/5/16	5248
2021/5/17	3677
2021/5/18	5228
2021/5/19	5814
2021/5/20	5712
2021/5/21	5248
2021/5/22	5032
2021/5/23	4032
2021/5/24	2710
2021/5/25	3894
2021/5/26	4527
2021/5/27	4127
2021/5/28	3705
2021/5/29	3589
2021/5/30	2874
2021/5/31	1785
2021/6/1	2640
2021/6/2	3031
2021/6/3	2826
2021/6/4	2586
2021/6/5	2647
2021/6/6	2016
2021/6/7	1278
2021/6/8	1884
2021/6/9	2224
2021/6/10	2041
2021/6/11	1934
2021/6/12	1941
2021/6/13	1382
2021/6/14	929
2021/6/15	1418
2021/6/16	1696
2021/6/17	1550
2021/6/18	1619
2021/6/19	1509
2021/6/20	1303
2021/6/21	864
2021/6/22	1433
2021/6/23	1776
2021/6/24	1669
2021/6/25	1706
2021/6/26	1620
2021/6/27	1280
2021/6/28	989
2021/6/29	1376
2021/6/30	1810
2021/7/1	1742
2021/7/2	1773
2021/7/3	1863
2021/7/4	1479
2021/7/5	1021
2021/7/6	1657
2021/7/7	2181
2021/7/8	2239
2021/7/9	2260
2021/7/10	2453
2021/7/11	2020
2021/7/12	1492
2021/7/13	2376
2021/7/14	3171
2021/7/15	3409
2021/7/16	3420
2021/7/17	3872
2021/7/18	3093
2021/7/19	2318
2021/7/20	3747
2021/7/21	4940
2021/7/22	5390
2021/7/23	4212
2021/7/24	3596
2021/7/25	5030
2021/7/26	4679
2021/7/27	7660
2021/7/28	9625
2021/7/29	10742
2021/7/30	10814
2021/7/31	12413
2021/8/1	10236
2021/8/2	8411
2021/8/3	12149
2021/8/4	14352
2021/8/5	15353
2021/8/6	15797
2021/8/7	15825
2021/8/8	14529
2021/8/9	12141
2021/8/10	10728
2021/8/11	15994
2021/8/12	19038
2021/8/13	20492
2021/8/14	20287
2021/8/15	17887
2021/8/16	14981
2021/8/17	20104
2021/8/18	24091
2021/8/19	25335
2021/8/20	25975
2021/8/21	25633
2021/8/22	22327
2021/8/23	16926
2021/8/24	21664
2021/8/25	24414
2021/8/26	25040
2021/8/27	24305
2021/8/28	22838
2021/8/29	19339
2021/8/30	13668
2021/8/31	17713
2021/9/1	20029
2021/9/2	18206
2021/9/3	16719
2021/9/4	16003
2021/9/5	12891
2021/9/6	8229
2021/9/7	10590
2021/9/8	12384
2021/9/9	10379
2021/9/10	8868
2021/9/11	8790
2021/9/12	6485
2021/9/13	3086
2021/9/14	6644
2021/9/15	6877
2021/9/16	5490
2021/9/17	4758
2021/9/18	4557
2021/9/19	3277
2021/9/20	1912
2021/9/21	1519
2021/9/22	3651
2021/9/23	3815
2021/9/24	1667
2021/9/25	2690
2021/9/26	2097
2021/9/27	967
2021/9/28	1941
2021/9/29	1980
2021/9/30	1567
2021/10/1	1369
2021/10/2	1330
2021/10/3	874
2021/10/4	502
2021/10/5	1100
2021/10/6	1179
2021/10/7	912
2021/10/8	809
2021/10/9	790
2021/10/10	581
2021/10/11	285
2021/10/12	671
2021/10/13	739
2021/10/14	644
2021/10/15	522
2021/10/16	537
2021/10/17	381
2021/10/18	178
2021/10/19	423
2021/10/20	427
2021/10/21	310
2021/10/22	345
2021/10/23	306
2021/10/24	224
2021/10/25	145
2021/10/26	349
2021/10/27	322
2021/10/28	299
2021/10/29	321
2021/10/30	283
2021/10/31	228
2021/11/1	77
2021/11/2	239
2021/11/3	264
2021/11/4	120
2021/11/5	253
2021/11/6	235
2021/11/7	156
2021/11/8	89
2021/11/9	220
2021/11/10	207
2021/11/11	213
2021/11/12	197
2021/11/13	199
2021/11/14	135
2021/11/15	58
2021/11/16	144
2021/11/17	189
2021/11/18	165
2021/11/19	143
2021/11/20	122
2021/11/21	129
2021/11/22	22
2021/11/23	123
2021/11/24	55
2021/11/25	117
2021/11/26	115
2021/11/27	133
2021/11/28	66
2021/11/29	56
2021/11/30	134
2021/12/1	126
2021/12/2	113
2021/12/3	137
2021/12/4	123
2021/12/5	97
2021/12/6	35
2021/12/7	113
2021/12/8	140
2021/12/9	144
2021/12/10	118
2021/12/11	140
2021/12/12	114
2021/12/13	57
2021/12/14	161
2021/12/15	177
2021/12/16	142
2021/12/17	155
2021/12/18	190
2021/12/19	157
2021/12/20	72
2021/12/21	207
2021/12/22	237
2021/12/23	278
2021/12/24	260
2021/12/25	298
2021/12/26	215
2021/12/27	132
2021/12/28	347
2021/12/29	447
2021/12/30	435
2021/12/31	449
2022/1/1	466
2022/1/2	432
2022/1/3	788
2022/1/4	1094
2022/1/5	2788
2022/1/6	4486
2022/1/7	6553
2022/1/8	8701
2022/1/9	8173
2022/1/10	5734
2022/1/11	5704
2022/1/12	15587
2022/1/13	21010
2022/1/14	24054
2022/1/15	29685
2022/1/16	26842
2022/1/17	17134
2022/1/18	40477
2022/1/19	49182
2022/1/20	53723
2022/1/21	55658
2022/1/22	64249
2022/1/23	53768
2022/1/24	33165
2022/1/25	83040
2022/1/26	81333
2022/1/27	85957
2022/1/28	85060
2022/1/29	97543
2022/1/30	78473
2022/1/31	41836
2022/2/1	104520
2022/2/2	98644
2022/2/3	98205
2022/2/4	94722
2022/2/5	100921
2022/2/6	75151
2022/2/7	41653
2022/2/8	104336
2022/2/9	96408
2022/2/10	94100
2022/2/11	88421
2022/2/12	40147
2022/2/13	78233
2022/2/14	37773
2022/2/15	100079
2022/2/16	93111
2022/2/17	86501
2022/2/18	73031
2022/2/19	77100
2022/2/20	60104
2022/2/21	30046
2022/2/22	83259
2022/2/23	83984
2022/2/24	35135
2022/2/25	72187
2022/2/26	75539
2022/2/27	54162
2022/2/28	28641
2022/3/1	76998
2022/3/2	71959
2022/3/3	61037
2022/3/4	55712
2022/3/5	60155
2022/3/6	45991
2022/3/7	22567
2022/3/8	65392
2022/3/9	63416
2022/3/10	54414
2022/3/11	48945
2022/3/12	53565
2022/3/13	41927
2022/3/14	21662
2022/3/15	60579
2022/3/16	57633
2022/3/17	48592
2022/3/18	41197
2022/3/19	42770
2022/3/20	33580
2022/3/21	19555
2022/3/22	16008
2022/3/23	53425
2022/3/24	50852
2022/3/25	43748
2022/3/26	46142
2022/3/27	37613
2022/3/28	20007
2022/3/29	55201
2022/3/30	54730
2022/3/31	49664
2022/4/1	46142
2022/4/2	49567
2022/4/3	39160
2022/4/4	19865
2022/4/5	55949
2022/4/6	57634
2022/4/7	53080
2022/4/8	49264
2022/4/9	53119
2022/4/10	40991
2022/4/11	21045
2022/4/12	60760
2022/4/13	58565
2022/4/14	49658
2022/4/15	44372
2022/4/16	43883
2022/4/17	32462
2022/4/18	15593
2022/4/19	49008
2022/4/20	49407
2022/4/21	43462
2022/4/22	40237
2022/4/23	43447
2022/4/24	33855
2022/4/25	16682
2022/4/26	47689
2022/4/27	45486
2022/4/28	38667
2022/4/29	34805
2022/4/30	15785
2022/5/1	26647
2022/5/2	14983
2022/5/3	38970
2022/5/4	20860
2022/5/5	19414
2022/5/6	18821
2022/5/7	49583
2022/5/8	40152
2022/5/9	20033
2022/5/10	49834
2022/5/11	45415
2022/5/12	38604
2022/5/13	36996
2022/5/14	39537
2022/5/15	30594
2022/5/16	15329
2022/5/17	43851
2022/5/18	42257
2022/5/19	36788
2022/5/20	35041
2022/5/21	35942
2022/5/22	26838
2022/5/23	12821
2022/5/24	37885
2022/5/25	34736
2022/5/26	28169
2022/5/27	24963
2022/5/28	25039
2022/5/29	17390
2022/5/30	8375
2022/5/31	24867
2022/6/1	22874
2022/6/2	19362
2022/6/3	17939
2022/6/4	17948
2022/6/5	13368
2022/6/6	6612
2022/6/7	20119
2022/6/8	18256
2022/6/9	15918
2022/6/10	14735
2022/6/11	15442
2022/6/12	11877
2022/6/13	6027
2022/6/14	17777
2022/6/15	16542
2022/6/16	14869
2022/6/17	13894
2022/6/18	15317
2022/6/19	11652
2022/6/20	5737
2022/6/21	18270
2022/6/22	17290
2022/6/23	16113
2022/6/24	14910
2022/6/25	16538
2022/6/26	13018
2022/6/27	7204
2022/6/28	23103
2022/6/29	23836
2022/6/30	23008
2022/7/1	23131
2022/7/2	24885
2022/7/3	23269
2022/7/4	16791
2022/7/5	36167
2022/7/6	45797
2022/7/7	47961
2022/7/8	50082
2022/7/9	54993
2022/7/10	54046
2022/7/11	37124
2022/7/12	75995
2022/7/13	94466
2022/7/14	97768
2022/7/15	103287
2022/7/16	110660
2022/7/17	105550
2022/7/18	76164
2022/7/19	66725
2022/7/20	152495
2022/7/21	186209
2022/7/22	195136
2022/7/23	200937
2022/7/24	176517
2022/7/25	126535
2022/7/26	196453
2022/7/27	209657
2022/7/28	233066
2022/7/29	221409
2022/7/30	222274
2022/7/31	197750
2022/8/1	139668
2022/8/2	211040
2022/8/3	249805
2022/8/4	238710
2022/8/5	233730
2022/8/6	227536
2022/8/7	206463
2022/8/8	137826
2022/8/9	212531
2022/8/10	250377
2022/8/11	240169
2022/8/12	168793
2022/8/13	183587
2022/8/14	178329
2022/8/15	138577
2022/8/16	166174
2022/8/17	231472
2022/8/18	255508
2022/8/19	261004
2022/8/20	253248
2022/8/21	226128
2022/8/22	141018
2022/8/23	208516
2022/8/24	243451
2022/8/25	220917
2022/8/26	192377
2022/8/27	180125
2022/8/28	157788
2022/8/29	95898
2022/8/30	152529
2022/8/31	169771
2022/9/1	149868
2022/9/2	128691
2022/9/3	123072
2022/9/4	107781
2022/9/5	68019
2022/9/6	112175
2022/9/7	129771
2022/9/8	112391
2022/9/9	99474
2022/9/10	92721
2022/9/11	81470
2022/9/12	52897
2022/9/13	87548
2022/9/14	100249
2022/9/15	85851
2022/9/16	75931
2022/9/17	70964
2022/9/18	64018
2022/9/19	38048
2022/9/20	31738
2022/9/21	69821
2022/9/22	77371
2022/9/23	63849
2022/9/24	39198
2022/9/25	46766
2022/9/26	43563
2022/9/27	40485
2022/9/28	49860
2022/9/29	42220
2022/9/30	36720
2022/10/1	35428
2022/10/2	29527
2022/10/3	15186
2022/10/4	39607
2022/10/5	41090
2022/10/6	33533
2022/10/7	29870
2022/10/8	26781
2022/10/9	22731
2022/10/10	13054
2022/10/11	13149
2022/10/12	45573
2022/10/13	45726
2022/10/14	36584
2022/10/15	34987
2022/10/16	29697
2022/10/17	15398
2022/10/18	42356
2022/10/19	43593
2022/10/20	36153
2022/10/21	32015
2022/10/22	33841
2022/10/23	30871
2022/10/24	16851
2022/10/25	47789
2022/10/26	50362
2022/10/27	42585
2022/10/28	39380
2022/10/29	44552
2022/10/30	40668
2022/10/31	22404
2022/11/1	65408
2022/11/2	70473
2022/11/3	67727
2022/11/4	34109
2022/11/5	74352
2022/11/6	66584
2022/11/7	31708
2022/11/8	81553
2022/11/9	87436
2022/11/10	78487
2022/11/11	74146
2022/11/12	79622
2022/11/13	69005
2022/11/14	37602
2022/11/15	102926
2022/11/16	107269
2022/11/17	93112
2022/11/18	84608
2022/11/19	89978
2022/11/20	77774
2022/11/21	42470
2022/11/22	121627
2022/11/23	133456
2022/11/24	60137
2022/11/25	116929
2022/11/26	125393
2022/11/27	98423
2022/11/28	49175
2022/11/29	127553
2022/11/30	138536
2022/12/1	118296
2022/12/2	110041
2022/12/3	109674
2022/12/4	89640
2022/12/5	47706
2022/12/6	137359
2022/12/7	149425
2022/12/8	133190
2022/12/9	127797
2022/12/10	135825
2022/12/11	119520
2022/12/12	62402
2022/12/13	176063
2022/12/14	190942
2022/12/15	168576
2022/12/16	153978
2022/12/17	158726
2022/12/18	136483
2022/12/19	71393
2022/12/20	186604
2022/12/21	207212
2022/12/22	184436
2022/12/23	174448
2022/12/24	177969
2022/12/25	149821
2022/12/26	77365
2022/12/27	203197
2022/12/28	216918
2022/12/29	192752
2022/12/30	149657
2022/12/31	107704
2023/1/1	87252
2023/1/2	76132
2023/1/3	89857
2023/1/4	104510
2023/1/5	227205
2023/1/6	246732
2023/1/7	238908
2023/1/8	190754
2023/1/9	95448
2023/1/10	75604
2023/1/11	199111
2023/1/12	185309
2023/1/13	144497
2023/1/14	132230
2023/1/15	108242
2023/1/16	54433
2023/1/17	127118
2023/1/18	124830
2023/1/19	96330
2023/1/20	82615
2023/1/21	79074
2023/1/22	64490
2023/1/23	32591
2023/1/24	81581
2023/1/25	79432
2023/1/26	60603
2023/1/27	53905
2023/1/28	54807
2023/1/29	44693
2023/1/30	21431
2023/1/31	57301
2023/2/1	55525
2023/2/2	45766
2023/2/3	39916
2023/2/4	38566
2023/2/5	32382
2023/2/6	15567
2023/2/7	41454
2023/2/8	41572
2023/2/9	32962
2023/2/10	28639
2023/2/11	27370
2023/2/12	13682
2023/2/13	9437
2023/2/14	31742
2023/2/15	28807
2023/2/16	21360
2023/2/17	18660
2023/2/18	17140
2023/2/19	14257
2023/2/20	7028
2023/2/21	19202
